# Supplementary material for: Serum Pharmacochemistry Combining Network Pharmacology to Discover the Active Constituents and Effect of Xijiao Dihuang Tang Prescription for Treatment of Blood-Heat and Blood-Stasis Syndrome-Related Disease
Source: Oxid Med Cell Longev. 2022 Feb 7;2022:6934812. doi: 10.1155/2022/6934812 (PMC8845118; doi:10.1155/2022/6934812)
Supplement: Supplementary Materials — Table S1: HPLC-QTOF/MS/MS analysis of SCXDT. Table S2: compound targets for each serum compound of XDT. [file 6934812.f1.zip]

Archive with 2 entries (2 files):
- table s1.docx
- table s2.docx
